# Supplementary material for: Value of Sonazoid-enhanced ultrasonography in characterizing indeterminate focal liver lesions on gadoxetic acid-enhanced liver MRI in patients without risk factors for hepatocellular carcinoma
Source: PLoS One. 2024 May 24;19(5):e0304352. doi: 10.1371/journal.pone.0304352 (PMC11125474; doi:10.1371/journal.pone.0304352)
Supplement: S1 Data — (XLSX) [file pone.0304352.s001.xlsx]

## Sheet: Sheet1
ID	Age	Sex	underlying_malignancy	Size	APHE	HBP_SI	CEUS_APHE	Kupffer_phase	MRI_Dx	CEUS_Dx	Final_Dx	MRI_Reviewer1	CEUS_Reviewer1	MRI_Reviewer2	CEUS_Reviewer2
1	65	F	0	0.8	0	1	0	1	3	1	1	5	1	3	2
2	49	F	1	2	1	2	1	2	1	1	1	1	1	1	1
3	57	M	1	3.2	1	2	1	2	2	1	1	2	1	2	1
4	64	M	0	1	1	2	1	2	1	1	1	1	1	1	1
5	74	M	0	1.6	1	1	1	1	4	5	1	3	4	4	5
6	26	F	0	1.6	1	2	1	2	3	2	1	3	2	1	2
7	33	F	0	3.6	1	1	1	2	2	3	1	2	3	2	3
8	69	M	0	5	1	1	1	1	1	1	1	2	2	1	1
9	37	F	1	1.2	1	2	1	2	1	1	1	1	1	1	1
10	56	M	0	1	1	2	1	1	1	5	1	1	5	1	5
11	28	F	0	2	1	2	1	1	1	3	1	1	3	1	3
12	33	F	0	1.6	1	2	1	2	1	1	1	1	1	1	1
13	26	F	0	1.2	1	2	1	2	1	1	1	1	1	1	1
14	25	F	0	2.5	1	1	1	1	2	2	1	3	1	2	2
15	25	M	0	5	1	2	1	2	1	1	1	2	1	1	1
16	29	F	0	2	1	1	0	2	1	1	1	1	1	1	1
17	63	M	1	0.9	1	1	1	2	3	2	1	3	2	3	2
18	26	F	0	1.4	1	2	0	2	2	2	1	2	2	2	2
19	55	M	0	2.9	1	1	0	2	4	4	2	3	3	4	4
20	20	F	0	4.8	1	2	1	2	2	1	1	2	1	2	1
21	53	F	0	1	1	1	1	1	3	3	1	3	3	3	3
22	64	F	0	8.5	0	2	0	1	1	1	1	1	1	1	1
23	35	F	0	3	1	2	1	2	1	1	1	1	1	1	1
24	73	M	0	1.9	1	1	1	2	4	1	1	4	1	4	1
25	54	F	0	1	1	1	1	2	1	1	1	4	2	1	1
26	64	F	0	3	0	1	1	1	4	5	2	4	5	4	5
27	55	M	0	2.9	1	1	0	1	1	1	1	1	1	1	1
28	30	F	0	2.5	1	2	1	1	2	1	1	2	2	2	1
29	54	F	0	3.2	1	1	1	1	5	5	2	5	3	4	5
30	46	F	1	2	1	2	1	2	2	1	1	2	1	2	1
31	40	F	0	1.8	1	1	1	2	2	2	1	2	2	2	2
32	32	F	0	1.3	1	2	1	2	2	2	1	2	2	2	2
33	45	F	0	1.5	0	1	0	2	1	1	1	1	1	1	1
34	36	F	1	2	0	1	0	2	1	1	1	1	1	1	1
35	64	F	0	2.2	0	1	1	1	1	1	1	1	1	1	1
36	53	M	0	2	1	2	1	2	2	1	1	2	1	2	1
37	34	F	0	2.6	1	2	1	2	2	1	1	2	1	2	1
38	39	F	1	0.8	1	1	1	2	2	1	1	2	1	2	1
39	34	F	1	1	0	1	0	1	1	2	2	1	2	1	2
40	39	F	0	3	1	1	1	2	1	1	1	1	1	1	1
41	66	F	1	1.5	0	1	1	1	3	4	1	2	4	3	4
42	60	M	0	2.1	1	1	1	1	5	5	2	5	5	5	5
43	48	F	0	1.2	1	1	1	2	3	1	1	3	1	3	1
44	46	M	0	3	1	2	1	1	1	3	1	1	3	1	3
45	84	M	1	2.6	1	1	1	1	2	5	2	2	5	2	5
46	38	M	0	1.5	1	1	1	1	3	3	1	3	3	3	3
47	79	M	0	2.9	1	2	1	1	3	5	2	3	5	2	5
48	52	F	0	1.6	1	2	1	2	2	1	1	2	1	1	1
49	60	F	1	1	1	1	1	1	2	1	1	4	1	2	1
50	33	M	0	4	1	2	1	2	1	1	1	1	1	1	1
51	32	F	0	1.8	1	1	1	2	1	1	1	1	1	1	1
52	55	F	1	1.5	1	2	1	1	2	2	1	2	2	2	2
53	23	F	0	2	1	2	1	2	2	1	1	2	1	2	1
54	43	M	0	1	1	1	1	2	2	2	1	2	2	2	2
55	81	M	1	1.3	1	1	1	2	2	1	1	2	1	2	1
56	64	F	0	4.5	1	2	1	1	5	5	2	5	5	5	5
57	21	M	0	1.5	1	1	1	2	3	1	1	2	1	3	1
58	72	M	0	3.4	1	1	1	1	3	5	2	3	5	3	5
59	46	F	0	0.4	1	1	1	2	3	2	1	3	2	3	2
60	29	M	0	1.7	1	1	1	2	3	3	1	4	3	3	3
61	48	F	0	2.5	1	1	1	2	3	2	1	2	3	3	2
62	47	F	0	1.4	1	2	1	2	1	1	1	1	1	1	1
63	37	M	0	5	1	1	1	1	4	4	1	3	4	4	4
64	42	F	0	2.7	1	1	1	2	4	4	1	4	4	2	4
65	43	F	0	1.2	1	2	1	2	1	1	1	1	1	1	1
66	77	M	1	1	0	1	1	2	3	1	1	3	1	3	1
67	33	M	0	2.7	1	1	1	1	4	2	1	3	2	4	2
68	72	M	0	2.6	1	1	1	1	3	5	2	3	5	3	5
69	49	M	0	1.9	1	1	1	1	1	1	1	1	1	1	1
70	55	F	0	1.2	1	1	1	1	2	3	1	2	3	3	3
71	48	F	0	1.3	1	1	1	2	3	3	1	3	3	3	3
72	43	M	0	3	1	1	1	2	2	1	1	2	1	2	1
73	78	M	0	7	1	1	1	1	4	2	2	4	3	4	2
74	48	F	0	5	1	1	1	1	5	2	2	5	2	5	2
75	50	F	0	2.4	1	1	1	2	1	1	1	1	1	1	1
76	33	F	0	1.4	1	1	1	2	1	1	1	1	1	1	1
77	72	M	0	1.1	1	2	1	1	3	3	1	3	3	3	3
78	71	M	0	3.3	1	1	1	1	3	5	2	3	5	3	5
79	71	M	0	1.8	1	1	1	1	4	4	1	4	4	4	4
80	78	F	0	1.4	1	1	1	1	4	4	2	3	5	4	4
81	64	M	0	1.7	1	1	0	1	1	1	1	1	1	1	1
82	57	M	1	1.7	0	1	0	1	3	2	1	3	2	3	2
83	51	M	1	2.3	1	1	1	1	5	5	2	5	5	5	5
84	57	M	1	2.3	1	1	0	1	5	4	2	5	3	5	4
85	54	M	0	5.8	0	1	1	1	1	1	1	1	1	1	1
86	28	M	1	5.4	1	2	1	1	1	3	1	2	3	1	3
87	19	M	0	3.2	1	2	1	2	2	2	1	2	2	2	2
88	66	F	0	6.6	1	1	1	2	1	1	1	1	1	1	1
89	32	F	0	1.7	1	1	1	1	1	1	1	1	1	1	1
90	50	F	0	1.2	1	1	1	2	3	2	1	3	2	3	2
91	63	F	0	1	1	1	1	1	2	2	1	2	2	2	2
92	60	M	0	1.8	0	1	1	1	3	2	1	3	2	3	2
93	72	M	1	1.1	1	1	1	1	5	5	2	5	5	5	5
94	34	F	0	1	1	1	0	1	2	2	1	2	2	2	2
95	54	F	0	1.2	1	1	1	2	1	1	1	1	1	1	1
96	48	F	0	2	1	2	1	2	2	1	1	2	1	2	1
97	54	F	0	1.4	1	1	1	2	3	2	1	3	2	3	2
